# Supplementary material for: Brefeldin A-inhibited guanine nucleotide-exchange protein 3 (BIG3) is predicted to interact with its partner through an ARM-type α-helical structure
Source: BMC Res Notes. 2014 Jul 6;7:435. doi: 10.1186/1756-0500-7-435 (PMC4096751; doi:10.1186/1756-0500-7-435)
Supplement: Additional file 1 — Detailed prediction results by PSIVER for protein-binding sites on BIG3. The columns represent: record type (always “PRED”), residue position, binary prediction (plus for the raw score above the threshold of 0.39 and minus otherwise), one-letter amino acid code, raw score and z-score, respectively. [file 1756-0500-7-435-S1.xlsx]

## Sheet: Sheet1
#
# Prediction Result by PS-PPI @ NIBIO
# Thu Sep 24 17:42:49 JST 2009
#
# Threshold = 0.390
# Total = 2177
# Positives = 749 ( 0.344)
# Negatives = 1428 ( 0.656)
# Average = 0.337
# Variance = 0.019
# Standerd deviation = 0.139
#
PRED	1	-	M	0.263	-0.537
PRED	2	-	E	0.237	-0.718
PRED	3	-	E	0.301	-0.257
PRED	4	-	I	0.293	-0.319
PRED	5	-	L	0.069	-1.929
PRED	6	-	R	0.126	-1.522
PRED	7	-	K	0.339	0.013
PRED	8	-	L	0.184	-1.102
PRED	9	-	Q	0.17	-1.206
PRED	10	-	K	0.192	-1.048
PRED	11	-	E	0.33	-0.052
PRED	12	-	A	0.225	-0.81
PRED	13	-	S	0.243	-0.675
PRED	14	-	G	0.251	-0.622
PRED	15	-	S	0.263	-0.536
PRED	16	-	K	0.341	0.028
PRED	17	-	Y	0.219	-0.851
PRED	18	-	K	0.132	-1.481
PRED	19	-	A	0.359	0.16
PRED	20	-	I	0.118	-1.579
PRED	21	-	K	0.168	-1.216
PRED	22	-	E	0.194	-1.031
PRED	23	-	S	0.356	0.136
PRED	24	-	C	0.098	-1.726
PRED	25	-	T	0.166	-1.235
PRED	26	-	W	0.336	-0.005
PRED	27	-	A	0.31	-0.194
PRED	28	-	L	0.113	-1.613
PRED	29	-	E	0.115	-1.6
PRED	30	+	T	0.416	0.571
PRED	31	-	L	0.104	-1.677
PRED	32	-	G	0.152	-1.335
PRED	33	-	G	0.131	-1.487
PRED	34	-	L	0.231	-0.767
PRED	35	-	D	0.112	-1.626
PRED	36	-	T	0.158	-1.293
PRED	37	-	I	0.182	-1.12
PRED	38	-	V	0.181	-1.123
PRED	39	-	K	0.145	-1.381
PRED	40	-	I	0.174	-1.174
PRED	41	-	P	0.25	-0.627
PRED	42	-	P	0.265	-0.518
PRED	43	-	H	0.289	-0.343
PRED	44	-	V	0.343	0.041
PRED	45	-	L	0.344	0.051
PRED	46	-	R	0.303	-0.243
PRED	47	-	E	0.271	-0.478
PRED	48	+	K	0.511	1.254
PRED	49	-	C	0.355	0.131
PRED	50	-	L	0.173	-1.184
PRED	51	+	L	0.432	0.685
PRED	52	+	P	0.429	0.66
PRED	53	-	L	0.329	-0.055
PRED	54	+	Q	0.395	0.416
PRED	55	+	L	0.415	0.56
PRED	56	-	A	0.368	0.225
PRED	57	-	L	0.202	-0.974
PRED	58	+	E	0.488	1.085
PRED	59	+	S	0.397	0.434
PRED	60	+	K	0.428	0.655
PRED	61	+	N	0.415	0.562
PRED	62	-	V	0.239	-0.709
PRED	63	+	K	0.5	1.176
PRED	64	-	L	0.215	-0.882
PRED	65	-	A	0.214	-0.89
PRED	66	-	Q	0.375	0.273
PRED	67	+	H	0.484	1.058
PRED	68	-	A	0.381	0.314
PRED	69	-	L	0.168	-1.221
PRED	70	+	A	0.479	1.025
PRED	71	+	G	0.45	0.813
PRED	72	-	M	0.341	0.025
PRED	73	-	Q	0.334	-0.024
PRED	74	+	K	0.616	2.013
PRED	75	-	L	0.361	0.176
PRED	76	-	L	0.257	-0.581
PRED	77	+	S	0.495	1.138
PRED	78	+	E	0.574	1.704
PRED	79	+	E	0.543	1.486
PRED	80	+	R	0.542	1.474
PRED	81	-	F	0.309	-0.205
PRED	82	-	V	0.362	0.18
PRED	83	-	S	0.339	0.013
PRED	84	-	M	0.362	0.182
PRED	85	-	E	0.251	-0.618
PRED	86	-	T	0.166	-1.232
PRED	87	-	D	0.15	-1.351
PRED	88	-	S	0.136	-1.451
PRED	89	-	D	0.157	-1.295
PRED	90	-	E	0.183	-1.113
PRED	91	-	K	0.155	-1.315
PRED	92	-	Q	0.324	-0.097
PRED	93	-	L	0.191	-1.056
PRED	94	-	L	0.162	-1.259
PRED	95	-	N	0.288	-0.351
PRED	96	+	Q	0.581	1.756
PRED	97	+	I	0.391	0.385
PRED	98	-	L	0.197	-1.009
PRED	99	+	N	0.455	0.852
PRED	100	+	A	0.495	1.138
PRED	101	-	V	0.279	-0.419
PRED	102	+	K	0.402	0.469
PRED	103	+	V	0.489	1.097
PRED	104	-	T	0.321	-0.116
PRED	105	-	P	0.342	0.035
PRED	106	-	S	0.277	-0.434
PRED	107	-	L	0.384	0.34
PRED	108	-	N	0.253	-0.603
PRED	109	-	E	0.309	-0.202
PRED	110	-	D	0.342	0.036
PRED	111	-	L	0.258	-0.567
PRED	112	+	Q	0.408	0.511
PRED	113	-	V	0.166	-1.23
PRED	114	+	E	0.52	1.317
PRED	115	+	V	0.416	0.566
PRED	116	-	M	0.244	-0.669
PRED	117	+	K	0.4	0.454
PRED	118	-	V	0.385	0.348
PRED	119	-	L	0.316	-0.152
PRED	120	-	L	0.233	-0.754
PRED	121	+	C	0.425	0.631
PRED	122	-	I	0.326	-0.083
PRED	123	-	T	0.298	-0.284
PRED	124	+	Y	0.424	0.625
PRED	125	-	T	0.339	0.015
PRED	126	+	P	0.5	1.173
PRED	127	+	T	0.503	1.195
PRED	128	-	F	0.336	-0.01
PRED	129	+	D	0.456	0.855
PRED	130	-	L	0.242	-0.681
PRED	131	+	N	0.47	0.962
PRED	132	+	G	0.395	0.419
PRED	133	+	S	0.465	0.92
PRED	134	+	A	0.555	1.573
PRED	135	-	V	0.259	-0.56
PRED	136	-	L	0.144	-1.39
PRED	137	+	K	0.413	0.549
PRED	138	-	I	0.369	0.232
PRED	139	-	A	0.15	-1.345
PRED	140	-	E	0.365	0.2
PRED	141	-	V	0.381	0.315
PRED	142	-	C	0.308	-0.207
PRED	143	-	I	0.26	-0.559
PRED	144	+	E	0.609	1.958
PRED	145	+	T	0.393	0.402
PRED	146	+	Y	0.44	0.742
PRED	147	-	I	0.33	-0.051
PRED	148	+	S	0.424	0.627
PRED	149	-	S	0.338	0.005
PRED	150	-	C	0.29	-0.337
PRED	151	-	H	0.245	-0.662
PRED	152	-	Q	0.166	-1.232
PRED	153	-	R	0.204	-0.957
PRED	154	-	S	0.237	-0.721
PRED	155	-	I	0.195	-1.027
PRED	156	-	N	0.259	-0.562
PRED	157	+	T	0.505	1.211
PRED	158	+	A	0.414	0.555
PRED	159	-	V	0.28	-0.408
PRED	160	+	R	0.488	1.089
PRED	161	+	A	0.565	1.646
PRED	162	+	T	0.561	1.614
PRED	163	-	L	0.308	-0.208
PRED	164	+	S	0.529	1.385
PRED	165	+	Q	0.632	2.125
PRED	166	+	M	0.535	1.428
PRED	167	-	L	0.289	-0.345
PRED	168	+	S	0.479	1.026
PRED	169	+	D	0.625	2.074
PRED	170	+	L	0.478	1.016
PRED	171	-	T	0.256	-0.586
PRED	172	+	L	0.431	0.676
PRED	173	+	Q	0.603	1.914
PRED	174	-	L	0.261	-0.55
PRED	175	-	R	0.255	-0.595
PRED	176	-	Q	0.222	-0.833
PRED	177	-	R	0.261	-0.551
PRED	178	-	Q	0.148	-1.365
PRED	179	-	E	0.114	-1.611
PRED	180	-	N	0.091	-1.77
PRED	181	-	T	0.11	-1.638
PRED	182	-	I	0.107	-1.656
PRED	183	-	I	0.11	-1.639
PRED	184	-	E	0.134	-1.463
PRED	185	-	N	0.147	-1.366
PRED	186	-	P	0.125	-1.53
PRED	187	-	D	0.105	-1.671
PRED	188	-	V	0.119	-1.574
PRED	189	-	P	0.076	-1.882
PRED	190	-	Q	0.091	-1.77
PRED	191	-	D	0.126	-1.52
PRED	192	-	F	0.151	-1.344
PRED	193	-	G	0.107	-1.66
PRED	194	-	N	0.105	-1.671
PRED	195	-	Q	0.118	-1.575
PRED	196	-	G	0.123	-1.543
PRED	197	-	S	0.128	-1.506
PRED	198	-	T	0.228	-0.785
PRED	199	-	V	0.121	-1.556
PRED	200	-	E	0.218	-0.854
PRED	201	-	S	0.366	0.209
PRED	202	+	L	0.406	0.494
PRED	203	-	C	0.295	-0.301
PRED	204	+	D	0.408	0.511
PRED	205	+	D	0.574	1.706
PRED	206	-	V	0.375	0.276
PRED	207	-	V	0.232	-0.759
PRED	208	+	S	0.509	1.236
PRED	209	+	V	0.468	0.942
PRED	210	-	L	0.34	0.02
PRED	211	+	T	0.428	0.659
PRED	212	+	V	0.669	2.396
PRED	213	-	L	0.386	0.354
PRED	214	-	C	0.208	-0.927
PRED	215	-	E	0.307	-0.22
PRED	216	+	K	0.494	1.132
PRED	217	-	L	0.186	-1.089
PRED	218	-	Q	0.186	-1.091
PRED	219	-	A	0.154	-1.316
PRED	220	-	A	0.213	-0.892
PRED	221	-	I	0.165	-1.243
PRED	222	-	N	0.115	-1.597
PRED	223	-	D	0.144	-1.389
PRED	224	-	S	0.135	-1.458
PRED	225	-	Q	0.194	-1.03
PRED	226	-	Q	0.207	-0.935
PRED	227	-	L	0.224	-0.813
PRED	228	-	Q	0.366	0.209
PRED	229	-	L	0.357	0.144
PRED	230	+	L	0.431	0.674
PRED	231	+	Y	0.56	1.607
PRED	232	-	L	0.377	0.284
PRED	233	+	E	0.521	1.329
PRED	234	+	C	0.614	1.994
PRED	235	+	I	0.46	0.882
PRED	236	-	L	0.352	0.108
PRED	237	+	S	0.491	1.107
PRED	238	+	V	0.503	1.2
PRED	239	-	L	0.245	-0.662
PRED	240	-	S	0.313	-0.173
PRED	241	-	S	0.388	0.365
PRED	242	+	S	0.394	0.407
PRED	243	-	S	0.204	-0.961
PRED	244	-	S	0.254	-0.596
PRED	245	-	S	0.333	-0.026
PRED	246	-	M	0.165	-1.244
PRED	247	-	H	0.207	-0.934
PRED	248	-	L	0.333	-0.031
PRED	249	+	H	0.436	0.714
PRED	250	-	R	0.234	-0.739
PRED	251	-	R	0.297	-0.286
PRED	252	-	F	0.231	-0.763
PRED	253	-	T	0.206	-0.941
PRED	254	-	D	0.353	0.116
PRED	255	-	L	0.239	-0.706
PRED	256	-	I	0.292	-0.323
PRED	257	-	W	0.334	-0.023
PRED	258	+	K	0.405	0.487
PRED	259	+	N	0.632	2.129
PRED	260	-	L	0.351	0.1
PRED	261	-	C	0.245	-0.665
PRED	262	+	P	0.409	0.52
PRED	263	+	A	0.587	1.799
PRED	264	+	L	0.443	0.762
PRED	265	-	I	0.306	-0.225
PRED	266	+	V	0.575	1.716
PRED	267	+	I	0.569	1.668
PRED	268	-	L	0.349	0.085
PRED	269	-	G	0.349	0.09
PRED	270	+	N	0.431	0.676
PRED	271	+	P	0.429	0.663
PRED	272	-	I	0.297	-0.285
PRED	273	-	H	0.3	-0.264
PRED	274	-	D	0.275	-0.45
PRED	275	-	K	0.353	0.116
PRED	276	-	T	0.356	0.134
PRED	277	-	I	0.317	-0.145
PRED	278	-	T	0.308	-0.206
PRED	279	-	S	0.348	0.081
PRED	280	-	A	0.375	0.272
PRED	281	-	H	0.377	0.285
PRED	282	-	T	0.333	-0.026
PRED	283	-	S	0.338	0.004
PRED	284	-	S	0.288	-0.353
PRED	285	-	T	0.337	-0.003
PRED	286	-	S	0.286	-0.365
PRED	287	-	T	0.339	0.012
PRED	288	-	S	0.337	-0.003
PRED	289	-	L	0.289	-0.343
PRED	290	-	E	0.267	-0.509
PRED	291	-	S	0.365	0.2
PRED	292	-	D	0.352	0.106
PRED	293	+	S	0.394	0.407
PRED	294	+	A	0.455	0.849
PRED	295	+	S	0.518	1.305
PRED	296	+	P	0.456	0.859
PRED	297	+	G	0.524	1.349
PRED	298	+	V	0.517	1.298
PRED	299	+	S	0.496	1.144
PRED	300	+	D	0.571	1.688
PRED	301	+	H	0.633	2.136
PRED	302	+	G	0.522	1.334
PRED	303	+	R	0.619	2.033
PRED	304	+	G	0.582	1.767
PRED	305	+	S	0.66	2.327
PRED	306	+	G	0.528	1.375
PRED	307	+	C	0.608	1.953
PRED	308	+	S	0.587	1.799
PRED	309	+	C	0.504	1.203
PRED	310	+	T	0.537	1.44
PRED	311	+	A	0.465	0.924
PRED	312	+	P	0.497	1.153
PRED	313	+	A	0.501	1.182
PRED	314	+	L	0.475	0.996
PRED	315	+	S	0.397	0.434
PRED	316	+	G	0.465	0.918
PRED	317	+	P	0.491	1.112
PRED	318	+	V	0.56	1.605
PRED	319	-	A	0.356	0.137
PRED	320	+	R	0.484	1.06
PRED	321	+	T	0.498	1.161
PRED	322	-	I	0.388	0.367
PRED	323	-	Y	0.362	0.177
PRED	324	+	Y	0.518	1.306
PRED	325	+	I	0.418	0.583
PRED	326	+	A	0.411	0.532
PRED	327	-	A	0.342	0.035
PRED	328	+	E	0.609	1.961
PRED	329	+	L	0.395	0.42
PRED	330	-	V	0.237	-0.718
PRED	331	+	R	0.537	1.445
PRED	332	+	L	0.516	1.292
PRED	333	-	V	0.305	-0.228
PRED	334	+	G	0.497	1.156
PRED	335	+	S	0.625	2.079
PRED	336	+	V	0.527	1.37
PRED	337	+	D	0.422	0.612
PRED	338	+	S	0.6	1.894
PRED	339	-	M	0.372	0.251
PRED	340	+	K	0.401	0.457
PRED	341	+	P	0.445	0.779
PRED	342	+	V	0.614	1.995
PRED	343	-	L	0.278	-0.423
PRED	344	+	Q	0.49	1.1
PRED	345	+	S	0.657	2.306
PRED	346	+	L	0.639	2.177
PRED	347	+	Y	0.44	0.743
PRED	348	+	H	0.562	1.625
PRED	349	+	R	0.77	3.121
PRED	350	+	V	0.559	1.601
PRED	351	+	L	0.483	1.052
PRED	352	+	L	0.585	1.785
PRED	353	+	Y	0.627	2.088
PRED	354	+	P	0.586	1.796
PRED	355	+	P	0.654	2.288
PRED	356	+	P	0.575	1.715
PRED	357	+	Q	0.551	1.539
PRED	358	+	H	0.649	2.25
PRED	359	+	R	0.656	2.302
PRED	360	+	V	0.418	0.58
PRED	361	+	E	0.569	1.673
PRED	362	+	A	0.595	1.86
PRED	363	-	I	0.332	-0.037
PRED	364	+	K	0.466	0.928
PRED	365	+	I	0.437	0.721
PRED	366	-	M	0.208	-0.929
PRED	367	-	K	0.276	-0.441
PRED	368	+	E	0.521	1.329
PRED	369	-	I	0.373	0.263
PRED	370	-	L	0.178	-1.146
PRED	371	-	G	0.299	-0.275
PRED	372	+	S	0.656	2.302
PRED	373	+	P	0.459	0.882
PRED	374	+	Q	0.392	0.395
PRED	375	+	R	0.59	1.822
PRED	376	-	L	0.362	0.177
PRED	377	-	C	0.307	-0.217
PRED	378	+	D	0.613	1.991
PRED	379	+	L	0.521	1.329
PRED	380	+	A	0.561	1.618
PRED	381	+	G	0.512	1.263
PRED	382	+	P	0.609	1.958
PRED	383	+	S	0.61	1.964
PRED	384	+	S	0.507	1.223
PRED	385	+	T	0.452	0.826
PRED	386	+	E	0.44	0.742
PRED	387	+	S	0.392	0.395
PRED	388	-	E	0.363	0.191
PRED	389	-	S	0.299	-0.276
PRED	390	-	R	0.296	-0.293
PRED	391	-	K	0.227	-0.791
PRED	392	-	R	0.309	-0.203
PRED	393	-	S	0.337	-0.003
PRED	394	-	I	0.317	-0.147
PRED	395	-	S	0.369	0.234
PRED	396	+	K	0.509	1.238
PRED	397	+	R	0.565	1.639
PRED	398	+	K	0.521	1.323
PRED	399	+	S	0.555	1.574
PRED	400	+	H	0.648	2.241
PRED	401	-	L	0.367	0.216
PRED	402	+	D	0.681	2.477
PRED	403	+	L	0.505	1.212
PRED	404	+	L	0.478	1.016
PRED	405	+	K	0.612	1.981
PRED	406	+	L	0.575	1.717
PRED	407	+	I	0.461	0.893
PRED	408	+	M	0.406	0.497
PRED	409	+	D	0.636	2.152
PRED	410	+	G	0.683	2.497
PRED	411	+	M	0.449	0.807
PRED	412	+	T	0.452	0.829
PRED	413	+	E	0.493	1.124
PRED	414	+	A	0.537	1.44
PRED	415	-	C	0.348	0.082
PRED	416	+	I	0.416	0.568
PRED	417	-	K	0.345	0.054
PRED	418	+	G	0.463	0.909
PRED	419	+	G	0.464	0.913
PRED	420	-	I	0.314	-0.166
PRED	421	-	E	0.356	0.134
PRED	422	+	A	0.518	1.303
PRED	423	+	C	0.455	0.848
PRED	424	+	Y	0.426	0.64
PRED	425	+	A	0.51	1.249
PRED	426	+	A	0.655	2.291
PRED	427	-	V	0.264	-0.524
PRED	428	+	S	0.453	0.836
PRED	429	+	C	0.476	1
PRED	430	-	V	0.383	0.33
PRED	431	-	C	0.218	-0.861
PRED	432	+	T	0.553	1.554
PRED	433	+	L	0.521	1.328
PRED	434	-	L	0.26	-0.556
PRED	435	-	G	0.344	0.051
PRED	436	+	A	0.661	2.337
PRED	437	-	L	0.275	-0.445
PRED	438	-	D	0.247	-0.647
PRED	439	+	E	0.446	0.784
PRED	440	-	L	0.234	-0.739
PRED	441	-	S	0.268	-0.497
PRED	442	-	Q	0.339	0.01
PRED	443	-	G	0.374	0.269
PRED	444	-	K	0.379	0.3
PRED	445	+	G	0.39	0.384
PRED	446	-	L	0.228	-0.783
PRED	447	-	S	0.365	0.205
PRED	448	-	E	0.299	-0.275
PRED	449	+	G	0.474	0.991
PRED	450	+	Q	0.465	0.918
PRED	451	-	V	0.213	-0.894
PRED	452	-	Q	0.233	-0.751
PRED	453	+	L	0.505	1.211
PRED	454	-	L	0.329	-0.059
PRED	455	-	L	0.285	-0.372
PRED	456	-	L	0.276	-0.441
PRED	457	+	R	0.589	1.812
PRED	458	-	L	0.309	-0.199
PRED	459	-	E	0.231	-0.766
PRED	460	+	E	0.407	0.507
PRED	461	-	L	0.274	-0.455
PRED	462	-	K	0.281	-0.405
PRED	463	-	D	0.277	-0.431
PRED	464	-	G	0.343	0.043
PRED	465	-	A	0.316	-0.15
PRED	466	-	E	0.282	-0.394
PRED	467	-	W	0.271	-0.479
PRED	468	-	S	0.303	-0.243
PRED	469	-	R	0.297	-0.288
PRED	470	-	D	0.384	0.339
PRED	471	+	S	0.479	1.02
PRED	472	-	M	0.376	0.279
PRED	473	+	E	0.469	0.95
PRED	474	-	I	0.371	0.246
PRED	475	+	N	0.511	1.251
PRED	476	-	E	0.365	0.204
PRED	477	+	A	0.433	0.692
PRED	478	+	D	0.399	0.446
PRED	479	-	F	0.28	-0.415
PRED	480	-	R	0.278	-0.428
PRED	481	-	W	0.374	0.268
PRED	482	-	Q	0.297	-0.286
PRED	483	-	R	0.322	-0.108
PRED	484	-	R	0.297	-0.288
PRED	485	-	V	0.357	0.147
PRED	486	-	L	0.213	-0.893
PRED	487	-	S	0.251	-0.622
PRED	488	-	S	0.299	-0.273
PRED	489	-	E	0.332	-0.036
PRED	490	-	H	0.328	-0.066
PRED	491	-	T	0.237	-0.718
PRED	492	-	P	0.247	-0.646
PRED	493	-	W	0.253	-0.607
PRED	494	-	E	0.242	-0.681
PRED	495	-	S	0.249	-0.638
PRED	496	-	G	0.218	-0.857
PRED	497	-	N	0.209	-0.921
PRED	498	-	E	0.175	-1.167
PRED	499	-	R	0.311	-0.187
PRED	500	-	S	0.242	-0.682
PRED	501	-	L	0.266	-0.511
PRED	502	-	D	0.234	-0.739
PRED	503	-	I	0.379	0.302
PRED	504	-	S	0.285	-0.375
PRED	505	-	I	0.344	0.053
PRED	506	-	S	0.262	-0.542
PRED	507	-	V	0.301	-0.261
PRED	508	-	T	0.263	-0.534
PRED	509	-	T	0.287	-0.364
PRED	510	-	D	0.258	-0.569
PRED	511	-	T	0.202	-0.972
PRED	512	-	G	0.191	-1.051
PRED	513	-	Q	0.191	-1.052
PRED	514	-	T	0.236	-0.728
PRED	515	-	T	0.193	-1.04
PRED	516	-	L	0.193	-1.035
PRED	517	-	E	0.179	-1.142
PRED	518	-	G	0.164	-1.249
PRED	519	-	E	0.245	-0.661
PRED	520	-	L	0.159	-1.283
PRED	521	-	G	0.147	-1.371
PRED	522	-	Q	0.203	-0.964
PRED	523	-	T	0.191	-1.056
PRED	524	-	T	0.209	-0.924
PRED	525	-	P	0.138	-1.435
PRED	526	-	E	0.168	-1.221
PRED	527	-	D	0.142	-1.405
PRED	528	-	H	0.18	-1.131
PRED	529	-	S	0.113	-1.617
PRED	530	-	G	0.144	-1.392
PRED	531	-	N	0.141	-1.412
PRED	532	-	H	0.184	-1.104
PRED	533	-	K	0.164	-1.246
PRED	534	-	N	0.214	-0.888
PRED	535	-	S	0.322	-0.107
PRED	536	-	L	0.168	-1.217
PRED	537	-	K	0.297	-0.287
PRED	538	-	S	0.26	-0.558
PRED	539	-	P	0.319	-0.131
PRED	540	+	A	0.401	0.458
PRED	541	-	I	0.235	-0.733
PRED	542	-	P	0.252	-0.612
PRED	543	-	E	0.193	-1.037
PRED	544	-	G	0.241	-0.692
PRED	545	-	K	0.174	-1.178
PRED	546	-	E	0.144	-1.389
PRED	547	-	T	0.162	-1.263
PRED	548	-	L	0.166	-1.236
PRED	549	-	S	0.152	-1.333
PRED	550	-	K	0.197	-1.013
PRED	551	-	V	0.181	-1.123
PRED	552	-	L	0.164	-1.248
PRED	553	-	E	0.204	-0.958
PRED	554	-	T	0.189	-1.064
PRED	555	-	E	0.207	-0.939
PRED	556	-	A	0.203	-0.968
PRED	557	-	V	0.201	-0.98
PRED	558	-	D	0.204	-0.958
PRED	559	-	Q	0.212	-0.898
PRED	560	-	P	0.175	-1.168
PRED	561	-	D	0.273	-0.465
PRED	562	-	V	0.199	-0.994
PRED	563	-	V	0.187	-1.083
PRED	564	-	Q	0.158	-1.29
PRED	565	-	R	0.31	-0.192
PRED	566	-	S	0.333	-0.03
PRED	567	-	H	0.269	-0.492
PRED	568	-	T	0.23	-0.769
PRED	569	-	V	0.243	-0.674
PRED	570	-	P	0.285	-0.374
PRED	571	-	Y	0.279	-0.416
PRED	572	-	P	0.238	-0.712
PRED	573	-	D	0.309	-0.204
PRED	574	-	I	0.226	-0.8
PRED	575	-	T	0.16	-1.278
PRED	576	-	N	0.314	-0.165
PRED	577	-	F	0.275	-0.449
PRED	578	-	L	0.335	-0.012
PRED	579	-	S	0.297	-0.289
PRED	580	-	V	0.32	-0.12
PRED	581	-	D	0.191	-1.053
PRED	582	-	C	0.195	-1.026
PRED	583	-	R	0.203	-0.97
PRED	584	-	T	0.155	-1.309
PRED	585	-	R	0.144	-1.394
PRED	586	-	S	0.161	-1.27
PRED	587	-	Y	0.196	-1.015
PRED	588	-	G	0.118	-1.581
PRED	589	-	S	0.16	-1.278
PRED	590	-	R	0.243	-0.68
PRED	591	-	Y	0.207	-0.937
PRED	592	-	S	0.194	-1.032
PRED	593	-	E	0.177	-1.156
PRED	594	-	S	0.264	-0.527
PRED	595	-	N	0.218	-0.854
PRED	596	-	F	0.223	-0.824
PRED	597	-	S	0.22	-0.844
PRED	598	-	V	0.225	-0.81
PRED	599	-	D	0.194	-1.031
PRED	600	-	D	0.217	-0.865
PRED	601	-	Q	0.213	-0.893
PRED	602	-	D	0.219	-0.852
PRED	603	-	L	0.127	-1.513
PRED	604	-	S	0.151	-1.342
PRED	605	-	R	0.161	-1.269
PRED	606	-	T	0.181	-1.121
PRED	607	-	E	0.166	-1.236
PRED	608	-	F	0.176	-1.157
PRED	609	-	D	0.122	-1.547
PRED	610	-	S	0.16	-1.275
PRED	611	-	C	0.124	-1.532
PRED	612	-	D	0.178	-1.147
PRED	613	-	Q	0.134	-1.466
PRED	614	-	Y	0.172	-1.187
PRED	615	-	S	0.14	-1.419
PRED	616	-	M	0.15	-1.347
PRED	617	-	A	0.168	-1.221
PRED	618	-	A	0.196	-1.02
PRED	619	-	E	0.185	-1.092
PRED	620	-	K	0.203	-0.963
PRED	621	-	D	0.189	-1.065
PRED	622	-	S	0.149	-1.354
PRED	623	-	G	0.143	-1.397
PRED	624	-	R	0.183	-1.11
PRED	625	-	S	0.236	-0.731
PRED	626	-	D	0.293	-0.314
PRED	627	-	V	0.21	-0.913
PRED	628	-	S	0.224	-0.812
PRED	629	-	D	0.3	-0.264
PRED	630	-	I	0.283	-0.387
PRED	631	-	G	0.243	-0.681
PRED	632	-	S	0.207	-0.934
PRED	633	-	D	0.271	-0.476
PRED	634	-	N	0.253	-0.605
PRED	635	-	C	0.238	-0.712
PRED	636	-	S	0.183	-1.112
PRED	637	-	L	0.207	-0.939
PRED	638	-	A	0.178	-1.145
PRED	639	-	D	0.224	-0.812
PRED	640	-	E	0.246	-0.658
PRED	641	-	E	0.237	-0.724
PRED	642	-	Q	0.258	-0.569
PRED	643	-	T	0.302	-0.25
PRED	644	-	P	0.257	-0.577
PRED	645	-	R	0.382	0.325
PRED	646	+	D	0.564	1.638
PRED	647	+	C	0.62	2.04
PRED	648	-	L	0.349	0.09
PRED	649	-	G	0.376	0.281
PRED	650	-	H	0.368	0.224
PRED	651	+	R	0.511	1.257
PRED	652	+	S	0.452	0.831
PRED	653	-	L	0.284	-0.384
PRED	654	-	R	0.371	0.247
PRED	655	-	T	0.364	0.193
PRED	656	-	A	0.349	0.084
PRED	657	+	A	0.486	1.077
PRED	658	+	L	0.464	0.918
PRED	659	+	S	0.456	0.854
PRED	660	-	L	0.25	-0.626
PRED	661	+	K	0.5	1.174
PRED	662	-	L	0.383	0.328
PRED	663	-	L	0.235	-0.737
PRED	664	-	K	0.314	-0.165
PRED	665	-	N	0.286	-0.369
PRED	666	-	Q	0.265	-0.519
PRED	667	-	E	0.213	-0.891
PRED	668	-	A	0.232	-0.757
PRED	669	-	D	0.22	-0.845
PRED	670	-	Q	0.218	-0.861
PRED	671	-	H	0.251	-0.618
PRED	672	-	S	0.388	0.369
PRED	673	-	A	0.242	-0.684
PRED	674	-	R	0.244	-0.672
PRED	675	+	L	0.503	1.2
PRED	676	-	F	0.345	0.056
PRED	677	-	I	0.16	-1.275
PRED	678	-	Q	0.281	-0.408
PRED	679	+	S	0.422	0.609
PRED	680	-	L	0.21	-0.916
PRED	681	-	E	0.261	-0.545
PRED	682	+	G	0.403	0.477
PRED	683	+	L	0.425	0.635
PRED	684	-	L	0.151	-1.338
PRED	685	-	P	0.279	-0.421
PRED	686	+	R	0.555	1.574
PRED	687	-	L	0.254	-0.597
PRED	688	+	L	0.433	0.694
PRED	689	+	S	0.446	0.784
PRED	690	+	L	0.5	1.175
PRED	691	+	S	0.423	0.621
PRED	692	+	N	0.553	1.556
PRED	693	-	V	0.383	0.329
PRED	694	-	E	0.301	-0.259
PRED	695	+	E	0.449	0.805
PRED	696	-	V	0.256	-0.585
PRED	697	-	D	0.351	0.098
PRED	698	+	T	0.459	0.878
PRED	699	+	A	0.436	0.711
PRED	700	-	L	0.186	-1.087
PRED	701	-	Q	0.293	-0.318
PRED	702	+	N	0.591	1.832
PRED	703	-	F	0.361	0.172
PRED	704	-	A	0.257	-0.577
PRED	705	-	S	0.309	-0.202
PRED	706	+	T	0.644	2.209
PRED	707	-	F	0.374	0.264
PRED	708	-	C	0.226	-0.804
PRED	709	-	S	0.301	-0.261
PRED	710	+	G	0.513	1.265
PRED	711	-	M	0.365	0.203
PRED	712	-	M	0.278	-0.423
PRED	713	-	H	0.264	-0.526
PRED	714	-	S	0.309	-0.199
PRED	715	-	P	0.239	-0.707
PRED	716	-	G	0.157	-1.301
PRED	717	-	F	0.143	-1.397
PRED	718	-	D	0.1	-1.707
PRED	719	-	G	0.131	-1.484
PRED	720	-	N	0.11	-1.634
PRED	721	-	S	0.141	-1.415
PRED	722	-	S	0.083	-1.831
PRED	723	-	L	0.166	-1.235
PRED	724	-	S	0.189	-1.065
PRED	725	-	F	0.219	-0.849
PRED	726	-	Q	0.272	-0.471
PRED	727	+	M	0.43	0.668
PRED	728	-	L	0.338	0.009
PRED	729	+	M	0.505	1.21
PRED	730	+	N	0.574	1.709
PRED	731	+	A	0.702	2.626
PRED	732	+	D	0.609	1.957
PRED	733	+	S	0.615	2.005
PRED	734	+	L	0.453	0.836
PRED	735	+	Y	0.429	0.665
PRED	736	-	T	0.365	0.204
PRED	737	-	A	0.338	0.006
PRED	738	-	A	0.357	0.147
PRED	739	-	H	0.359	0.158
PRED	740	-	C	0.384	0.34
PRED	741	-	A	0.342	0.036
PRED	742	-	L	0.302	-0.256
PRED	743	-	L	0.361	0.175
PRED	744	-	L	0.382	0.322
PRED	745	+	N	0.566	1.648
PRED	746	+	L	0.416	0.568
PRED	747	+	K	0.671	2.407
PRED	748	+	L	0.438	0.727
PRED	749	+	S	0.546	1.505
PRED	750	+	H	0.427	0.649
PRED	751	+	G	0.409	0.519
PRED	752	+	D	0.448	0.797
PRED	753	-	Y	0.352	0.106
PRED	754	-	Y	0.209	-0.923
PRED	755	-	R	0.143	-1.396
PRED	756	-	K	0.144	-1.394
PRED	757	-	R	0.186	-1.09
PRED	758	-	P	0.1	-1.708
PRED	759	-	T	0.107	-1.657
PRED	760	-	L	0.15	-1.347
PRED	761	-	A	0.221	-0.839
PRED	762	-	P	0.264	-0.529
PRED	763	-	G	0.287	-0.364
PRED	764	+	V	0.419	0.589
PRED	765	-	M	0.387	0.358
PRED	766	-	K	0.284	-0.38
PRED	767	+	D	0.677	2.449
PRED	768	-	F	0.335	-0.018
PRED	769	-	M	0.241	-0.692
PRED	770	-	K	0.268	-0.496
PRED	771	+	Q	0.619	2.031
PRED	772	-	V	0.267	-0.509
PRED	773	-	Q	0.389	0.374
PRED	774	-	T	0.381	0.313
PRED	775	-	S	0.371	0.244
PRED	776	-	G	0.343	0.044
PRED	777	+	V	0.414	0.557
PRED	778	-	L	0.383	0.33
PRED	779	-	M	0.336	-0.006
PRED	780	+	V	0.456	0.855
PRED	781	-	F	0.214	-0.886
PRED	782	-	S	0.315	-0.162
PRED	783	-	Q	0.301	-0.258
PRED	784	+	A	0.496	1.147
PRED	785	+	W	0.444	0.769
PRED	786	-	I	0.142	-1.404
PRED	787	-	E	0.274	-0.454
PRED	788	+	E	0.482	1.045
PRED	789	+	L	0.392	0.397
PRED	790	-	Y	0.213	-0.897
PRED	791	-	H	0.332	-0.037
PRED	792	+	Q	0.528	1.38
PRED	793	-	V	0.167	-1.228
PRED	794	-	L	0.291	-0.33
PRED	795	-	D	0.235	-0.734
PRED	796	+	R	0.411	0.536
PRED	797	-	N	0.3	-0.269
PRED	798	-	M	0.254	-0.601
PRED	799	-	L	0.142	-1.409
PRED	800	-	G	0.238	-0.712
PRED	801	-	E	0.297	-0.287
PRED	802	-	A	0.297	-0.291
PRED	803	-	G	0.159	-1.285
PRED	804	-	Y	0.172	-1.193
PRED	805	-	W	0.132	-1.481
PRED	806	-	G	0.117	-1.587
PRED	807	-	S	0.124	-1.538
PRED	808	-	P	0.136	-1.452
PRED	809	-	E	0.173	-1.185
PRED	810	-	D	0.158	-1.294
PRED	811	-	N	0.298	-0.282
PRED	812	-	S	0.312	-0.182
PRED	813	-	L	0.321	-0.118
PRED	814	+	P	0.401	0.463
PRED	815	+	L	0.516	1.288
PRED	816	-	I	0.371	0.245
PRED	817	+	T	0.47	0.96
PRED	818	+	M	0.489	1.099
PRED	819	+	L	0.411	0.531
PRED	820	+	T	0.436	0.717
PRED	821	+	D	0.412	0.541
PRED	822	-	I	0.369	0.23
PRED	823	-	D	0.329	-0.057
PRED	824	-	G	0.387	0.356
PRED	825	-	L	0.372	0.249
PRED	826	+	E	0.429	0.66
PRED	827	+	S	0.441	0.75
PRED	828	+	S	0.5	1.174
PRED	829	+	A	0.5	1.175
PRED	830	+	I	0.495	1.14
PRED	831	+	G	0.438	0.729
PRED	832	+	G	0.454	0.844
PRED	833	+	Q	0.498	1.157
PRED	834	+	L	0.428	0.658
PRED	835	+	M	0.403	0.475
PRED	836	-	A	0.35	0.094
PRED	837	-	S	0.315	-0.158
PRED	838	-	A	0.337	-0.001
PRED	839	-	A	0.339	0.017
PRED	840	-	T	0.312	-0.178
PRED	841	-	E	0.255	-0.594
PRED	842	-	S	0.292	-0.325
PRED	843	-	P	0.322	-0.109
PRED	844	-	F	0.26	-0.552
PRED	845	-	A	0.234	-0.742
PRED	846	-	Q	0.317	-0.147
PRED	847	-	S	0.28	-0.409
PRED	848	-	R	0.204	-0.961
PRED	849	-	R	0.185	-1.095
PRED	850	-	I	0.146	-1.376
PRED	851	-	D	0.132	-1.481
PRED	852	-	D	0.124	-1.538
PRED	853	-	S	0.131	-1.484
PRED	854	-	T	0.168	-1.216
PRED	855	-	V	0.122	-1.552
PRED	856	-	A	0.19	-1.058
PRED	857	-	G	0.199	-0.993
PRED	858	-	V	0.288	-0.354
PRED	859	-	A	0.341	0.026
PRED	860	+	F	0.401	0.462
PRED	861	-	A	0.286	-0.367
PRED	862	+	R	0.488	1.089
PRED	863	+	Y	0.56	1.607
PRED	864	+	I	0.43	0.671
PRED	865	-	L	0.386	0.356
PRED	866	+	V	0.434	0.696
PRED	867	+	G	0.475	0.991
PRED	868	+	C	0.524	1.347
PRED	869	-	W	0.34	0.018
PRED	870	+	K	0.501	1.182
PRED	871	+	N	0.6	1.896
PRED	872	+	L	0.407	0.503
PRED	873	-	I	0.312	-0.178
PRED	874	+	D	0.479	1.023
PRED	875	+	T	0.502	1.187
PRED	876	-	L	0.347	0.07
PRED	877	+	S	0.462	0.902
PRED	878	+	T	0.512	1.262
PRED	879	+	P	0.468	0.941
PRED	880	-	L	0.314	-0.163
PRED	881	+	T	0.429	0.66
PRED	882	+	G	0.447	0.789
PRED	883	+	R	0.48	1.031
PRED	884	+	M	0.413	0.551
PRED	885	-	A	0.362	0.178
PRED	886	+	G	0.406	0.498
PRED	887	+	S	0.467	0.937
PRED	888	-	S	0.381	0.315
PRED	889	+	K	0.412	0.537
PRED	890	+	G	0.55	1.532
PRED	891	+	L	0.52	1.317
PRED	892	+	A	0.514	1.279
PRED	893	+	F	0.531	1.401
PRED	894	+	I	0.462	0.898
PRED	895	+	L	0.489	1.093
PRED	896	+	G	0.528	1.376
PRED	897	+	A	0.494	1.132
PRED	898	+	E	0.484	1.063
PRED	899	+	G	0.487	1.083
PRED	900	+	I	0.437	0.722
PRED	901	-	K	0.374	0.268
PRED	902	-	E	0.315	-0.157
PRED	903	-	Q	0.298	-0.281
PRED	904	-	N	0.25	-0.627
PRED	905	-	Q	0.275	-0.448
PRED	906	-	K	0.307	-0.214
PRED	907	-	E	0.271	-0.474
PRED	908	-	R	0.264	-0.527
PRED	909	+	D	0.425	0.632
PRED	910	-	A	0.36	0.169
PRED	911	-	I	0.284	-0.381
PRED	912	-	C	0.355	0.133
PRED	913	+	M	0.582	1.762
PRED	914	-	S	0.371	0.246
PRED	915	-	L	0.262	-0.542
PRED	916	+	D	0.48	1.032
PRED	917	+	G	0.494	1.129
PRED	918	-	L	0.207	-0.937
PRED	919	-	R	0.328	-0.065
PRED	920	+	K	0.508	1.229
PRED	921	-	A	0.369	0.23
PRED	922	-	A	0.165	-1.237
PRED	923	+	R	0.493	1.122
PRED	924	-	L	0.321	-0.114
PRED	925	-	S	0.318	-0.137
PRED	926	-	C	0.369	0.23
PRED	927	+	A	0.558	1.592
PRED	928	-	L	0.292	-0.321
PRED	929	+	G	0.52	1.321
PRED	930	-	V	0.29	-0.34
PRED	931	+	A	0.487	1.078
PRED	932	+	A	0.425	0.637
PRED	933	+	N	0.55	1.533
PRED	934	+	C	0.415	0.563
PRED	935	+	A	0.395	0.419
PRED	936	+	S	0.506	1.217
PRED	937	+	A	0.393	0.402
PRED	938	-	L	0.231	-0.766
PRED	939	+	A	0.395	0.418
PRED	940	+	Q	0.514	1.276
PRED	941	-	M	0.342	0.033
PRED	942	-	A	0.244	-0.667
PRED	943	+	A	0.522	1.334
PRED	944	+	A	0.519	1.314
PRED	945	+	S	0.506	1.221
PRED	946	+	C	0.427	0.652
PRED	947	+	V	0.414	0.552
PRED	948	+	Q	0.417	0.578
PRED	949	-	E	0.355	0.131
PRED	950	-	E	0.292	-0.327
PRED	951	-	K	0.182	-1.119
PRED	952	-	E	0.135	-1.456
PRED	953	-	E	0.102	-1.69
PRED	954	-	R	0.106	-1.668
PRED	955	-	E	0.089	-1.789
PRED	956	-	A	0.093	-1.76
PRED	957	-	Q	0.091	-1.775
PRED	958	-	E	0.129	-1.497
PRED	959	-	P	0.142	-1.403
PRED	960	-	S	0.131	-1.483
PRED	961	-	D	0.167	-1.226
PRED	962	-	A	0.26	-0.558
PRED	963	-	I	0.166	-1.234
PRED	964	-	T	0.215	-0.879
PRED	965	-	Q	0.256	-0.583
PRED	966	-	V	0.352	0.11
PRED	967	-	K	0.218	-0.858
PRED	968	-	L	0.206	-0.945
PRED	969	-	K	0.243	-0.679
PRED	970	-	V	0.273	-0.462
PRED	971	-	E	0.209	-0.92
PRED	972	-	Q	0.201	-0.982
PRED	973	-	K	0.362	0.183
PRED	974	-	L	0.239	-0.705
PRED	975	-	E	0.24	-0.697
PRED	976	+	Q	0.391	0.387
PRED	977	-	I	0.3	-0.263
PRED	978	-	G	0.36	0.167
PRED	979	+	K	0.401	0.463
PRED	980	+	V	0.393	0.406
PRED	981	+	Q	0.448	0.796
PRED	982	-	G	0.373	0.261
PRED	983	+	V	0.393	0.401
PRED	984	+	W	0.511	1.255
PRED	985	-	L	0.344	0.049
PRED	986	+	H	0.522	1.336
PRED	987	+	T	0.495	1.136
PRED	988	+	A	0.554	1.567
PRED	989	+	H	0.629	2.105
PRED	990	+	V	0.399	0.449
PRED	991	+	L	0.581	1.759
PRED	992	+	C	0.46	0.883
PRED	993	-	M	0.303	-0.243
PRED	994	+	E	0.49	1.104
PRED	995	+	A	0.433	0.694
PRED	996	-	I	0.342	0.037
PRED	997	-	L	0.184	-1.102
PRED	998	+	S	0.468	0.944
PRED	999	-	V	0.377	0.29
PRED	1000	-	G	0.33	-0.054
PRED	1001	-	L	0.318	-0.138
PRED	1002	+	E	0.546	1.505
PRED	1003	+	M	0.612	1.983
PRED	1004	-	G	0.327	-0.07
PRED	1005	+	S	0.442	0.754
PRED	1006	+	H	0.643	2.203
PRED	1007	-	N	0.295	-0.302
PRED	1008	-	P	0.351	0.102
PRED	1009	+	D	0.42	0.598
PRED	1010	+	C	0.483	1.054
PRED	1011	-	W	0.168	-1.221
PRED	1012	-	P	0.283	-0.388
PRED	1013	+	H	0.519	1.311
PRED	1014	-	V	0.361	0.176
PRED	1015	-	F	0.171	-1.197
PRED	1016	+	R	0.438	0.73
PRED	1017	-	V	0.373	0.256
PRED	1018	-	C	0.305	-0.228
PRED	1019	-	E	0.324	-0.091
PRED	1020	+	Y	0.633	2.131
PRED	1021	-	V	0.376	0.283
PRED	1022	+	G	0.455	0.847
PRED	1023	+	T	0.594	1.85
PRED	1024	+	L	0.405	0.487
PRED	1025	+	E	0.49	1.1
PRED	1026	+	H	0.526	1.364
PRED	1027	+	N	0.527	1.367
PRED	1028	+	H	0.523	1.34
PRED	1029	+	F	0.408	0.513
PRED	1030	-	S	0.368	0.227
PRED	1031	-	D	0.307	-0.213
PRED	1032	-	G	0.33	-0.048
PRED	1033	-	A	0.236	-0.728
PRED	1034	-	S	0.206	-0.947
PRED	1035	-	Q	0.169	-1.21
PRED	1036	-	P	0.233	-0.753
PRED	1037	-	P	0.2	-0.985
PRED	1038	-	L	0.22	-0.842
PRED	1039	-	T	0.237	-0.719
PRED	1040	-	I	0.226	-0.799
PRED	1041	-	S	0.173	-1.185
PRED	1042	-	Q	0.173	-1.179
PRED	1043	-	P	0.126	-1.52
PRED	1044	-	Q	0.096	-1.734
PRED	1045	-	K	0.093	-1.757
PRED	1046	-	A	0.093	-1.76
PRED	1047	-	T	0.098	-1.723
PRED	1048	-	G	0.095	-1.745
PRED	1049	-	S	0.137	-1.443
PRED	1050	-	A	0.102	-1.696
PRED	1051	-	G	0.137	-1.439
PRED	1052	-	L	0.141	-1.41
PRED	1053	-	L	0.135	-1.457
PRED	1054	-	G	0.115	-1.604
PRED	1055	-	D	0.17	-1.205
PRED	1056	-	P	0.136	-1.448
PRED	1057	-	E	0.129	-1.497
PRED	1058	-	C	0.105	-1.672
PRED	1059	-	E	0.108	-1.652
PRED	1060	-	G	0.126	-1.518
PRED	1061	-	S	0.127	-1.514
PRED	1062	-	P	0.119	-1.573
PRED	1063	-	P	0.119	-1.574
PRED	1064	-	E	0.124	-1.536
PRED	1065	-	H	0.149	-1.352
PRED	1066	-	S	0.131	-1.487
PRED	1067	-	P	0.117	-1.589
PRED	1068	-	E	0.131	-1.487
PRED	1069	-	Q	0.182	-1.116
PRED	1070	-	G	0.186	-1.089
PRED	1071	-	R	0.195	-1.022
PRED	1072	-	S	0.203	-0.965
PRED	1073	-	L	0.183	-1.113
PRED	1074	-	S	0.222	-0.833
PRED	1075	-	T	0.236	-0.731
PRED	1076	-	A	0.279	-0.421
PRED	1077	-	P	0.271	-0.478
PRED	1078	-	V	0.216	-0.873
PRED	1079	-	V	0.249	-0.632
PRED	1080	-	Q	0.351	0.099
PRED	1081	+	P	0.394	0.407
PRED	1082	+	L	0.461	0.893
PRED	1083	+	S	0.454	0.841
PRED	1084	+	I	0.41	0.524
PRED	1085	+	Q	0.454	0.845
PRED	1086	+	D	0.491	1.113
PRED	1087	+	L	0.487	1.081
PRED	1088	+	V	0.394	0.408
PRED	1089	+	R	0.422	0.614
PRED	1090	+	E	0.417	0.58
PRED	1091	+	G	0.395	0.42
PRED	1092	-	S	0.306	-0.226
PRED	1093	-	R	0.295	-0.3
PRED	1094	-	G	0.257	-0.575
PRED	1095	-	R	0.272	-0.469
PRED	1096	-	A	0.203	-0.968
PRED	1097	-	S	0.252	-0.616
PRED	1098	-	D	0.272	-0.47
PRED	1099	-	F	0.301	-0.257
PRED	1100	-	R	0.302	-0.249
PRED	1101	-	G	0.378	0.297
PRED	1102	-	G	0.31	-0.194
PRED	1103	+	S	0.397	0.43
PRED	1104	-	L	0.303	-0.245
PRED	1105	-	M	0.298	-0.279
PRED	1106	-	S	0.327	-0.071
PRED	1107	-	G	0.317	-0.142
PRED	1108	-	S	0.282	-0.395
PRED	1109	-	S	0.298	-0.28
PRED	1110	-	A	0.262	-0.541
PRED	1111	-	A	0.313	-0.173
PRED	1112	+	K	0.399	0.444
PRED	1113	+	V	0.438	0.726
PRED	1114	+	V	0.396	0.422
PRED	1115	-	L	0.366	0.211
PRED	1116	+	T	0.461	0.89
PRED	1117	+	L	0.452	0.828
PRED	1118	+	S	0.411	0.531
PRED	1119	+	T	0.418	0.581
PRED	1120	+	Q	0.572	1.691
PRED	1121	-	A	0.368	0.225
PRED	1122	-	D	0.299	-0.277
PRED	1123	+	R	0.449	0.809
PRED	1124	-	L	0.369	0.227
PRED	1125	-	F	0.207	-0.94
PRED	1126	-	E	0.265	-0.521
PRED	1127	+	D	0.454	0.84
PRED	1128	+	A	0.467	0.939
PRED	1129	-	T	0.243	-0.676
PRED	1130	-	D	0.24	-0.696
PRED	1131	+	K	0.391	0.391
PRED	1132	-	L	0.241	-0.692
PRED	1133	-	N	0.275	-0.451
PRED	1134	-	L	0.24	-0.699
PRED	1135	-	M	0.324	-0.098
PRED	1136	-	A	0.341	0.031
PRED	1137	-	L	0.174	-1.178
PRED	1138	-	G	0.207	-0.937
PRED	1139	+	G	0.456	0.858
PRED	1140	+	F	0.424	0.626
PRED	1141	-	L	0.216	-0.869
PRED	1142	-	Y	0.349	0.087
PRED	1143	+	Q	0.524	1.344
PRED	1144	-	L	0.288	-0.354
PRED	1145	-	K	0.159	-1.287
PRED	1146	-	K	0.36	0.165
PRED	1147	+	A	0.409	0.52
PRED	1148	-	S	0.252	-0.617
PRED	1149	-	Q	0.286	-0.367
PRED	1150	-	S	0.227	-0.79
PRED	1151	+	Q	0.479	1.024
PRED	1152	-	L	0.142	-1.407
PRED	1153	-	F	0.202	-0.976
PRED	1154	-	H	0.176	-1.164
PRED	1155	-	S	0.28	-0.411
PRED	1156	-	V	0.195	-1.025
PRED	1157	-	T	0.136	-1.447
PRED	1158	-	D	0.18	-1.131
PRED	1159	-	T	0.18	-1.13
PRED	1160	-	V	0.261	-0.547
PRED	1161	-	D	0.247	-0.649
PRED	1162	-	Y	0.385	0.348
PRED	1163	+	S	0.481	1.04
PRED	1164	+	L	0.434	0.697
PRED	1165	+	A	0.454	0.843
PRED	1166	+	M	0.501	1.18
PRED	1167	-	P	0.39	0.378
PRED	1168	-	G	0.354	0.12
PRED	1169	-	E	0.358	0.15
PRED	1170	-	V	0.207	-0.936
PRED	1171	-	K	0.178	-1.146
PRED	1172	-	S	0.16	-1.276
PRED	1173	-	T	0.159	-1.285
PRED	1174	-	Q	0.153	-1.327
PRED	1175	-	D	0.131	-1.482
PRED	1176	-	R	0.172	-1.193
PRED	1177	-	K	0.216	-0.871
PRED	1178	-	S	0.284	-0.384
PRED	1179	-	A	0.367	0.216
PRED	1180	-	L	0.323	-0.101
PRED	1181	+	H	0.503	1.195
PRED	1182	+	L	0.399	0.449
PRED	1183	+	F	0.452	0.831
PRED	1184	+	R	0.582	1.762
PRED	1185	+	L	0.401	0.458
PRED	1186	+	G	0.482	1.047
PRED	1187	+	N	0.601	1.903
PRED	1188	+	A	0.551	1.54
PRED	1189	-	M	0.387	0.358
PRED	1190	+	L	0.463	0.91
PRED	1191	+	R	0.558	1.589
PRED	1192	+	I	0.499	1.171
PRED	1193	+	V	0.395	0.417
PRED	1194	+	R	0.667	2.378
PRED	1195	+	S	0.641	2.188
PRED	1196	+	K	0.585	1.789
PRED	1197	+	A	0.58	1.749
PRED	1198	+	R	0.64	2.183
PRED	1199	+	P	0.397	0.433
PRED	1200	+	L	0.59	1.82
PRED	1201	-	L	0.381	0.32
PRED	1202	+	H	0.649	2.252
PRED	1203	+	V	0.391	0.387
PRED	1204	+	M	0.413	0.549
PRED	1205	+	R	0.598	1.879
PRED	1206	-	C	0.387	0.363
PRED	1207	-	W	0.262	-0.54
PRED	1208	+	S	0.435	0.706
PRED	1209	+	L	0.546	1.504
PRED	1210	-	V	0.319	-0.128
PRED	1211	-	A	0.344	0.051
PRED	1212	+	P	0.474	0.985
PRED	1213	+	H	0.599	1.889
PRED	1214	-	L	0.307	-0.213
PRED	1215	-	V	0.277	-0.433
PRED	1216	+	E	0.532	1.403
PRED	1217	+	A	0.404	0.484
PRED	1218	-	A	0.282	-0.398
PRED	1219	+	C	0.427	0.647
PRED	1220	-	H	0.385	0.345
PRED	1221	+	K	0.471	0.968
PRED	1222	+	E	0.41	0.525
PRED	1223	+	R	0.403	0.475
PRED	1224	+	H	0.484	1.057
PRED	1225	-	V	0.289	-0.343
PRED	1226	-	S	0.324	-0.091
PRED	1227	+	Q	0.422	0.609
PRED	1228	+	K	0.548	1.523
PRED	1229	+	A	0.418	0.581
PRED	1230	-	V	0.273	-0.463
PRED	1231	+	S	0.466	0.926
PRED	1232	+	F	0.623	2.061
PRED	1233	-	I	0.29	-0.338
PRED	1234	-	H	0.349	0.086
PRED	1235	+	D	0.503	1.194
PRED	1236	+	I	0.431	0.674
PRED	1237	-	L	0.22	-0.844
PRED	1238	-	T	0.326	-0.077
PRED	1239	+	E	0.499	1.166
PRED	1240	-	V	0.375	0.273
PRED	1241	-	L	0.152	-1.33
PRED	1242	-	T	0.255	-0.591
PRED	1243	-	D	0.346	0.062
PRED	1244	-	W	0.345	0.057
PRED	1245	-	N	0.227	-0.795
PRED	1246	-	E	0.317	-0.147
PRED	1247	-	P	0.217	-0.862
PRED	1248	-	P	0.372	0.253
PRED	1249	+	H	0.446	0.782
PRED	1250	+	F	0.414	0.553
PRED	1251	+	H	0.519	1.312
PRED	1252	+	F	0.421	0.602
PRED	1253	-	N	0.386	0.353
PRED	1254	-	E	0.306	-0.226
PRED	1255	+	A	0.506	1.217
PRED	1256	-	L	0.39	0.379
PRED	1257	-	F	0.159	-1.282
PRED	1258	-	R	0.347	0.07
PRED	1259	+	P	0.54	1.463
PRED	1260	+	F	0.415	0.562
PRED	1261	-	E	0.355	0.127
PRED	1262	+	R	0.551	1.543
PRED	1263	-	I	0.216	-0.872
PRED	1264	-	M	0.303	-0.246
PRED	1265	-	Q	0.274	-0.455
PRED	1266	-	L	0.385	0.345
PRED	1267	-	E	0.241	-0.694
PRED	1268	-	L	0.205	-0.955
PRED	1269	-	C	0.278	-0.425
PRED	1270	-	D	0.282	-0.398
PRED	1271	-	E	0.224	-0.816
PRED	1272	+	D	0.44	0.74
PRED	1273	-	V	0.226	-0.803
PRED	1274	+	Q	0.408	0.51
PRED	1275	-	D	0.354	0.122
PRED	1276	+	Q	0.552	1.551
PRED	1277	+	V	0.408	0.508
PRED	1278	-	V	0.18	-1.128
PRED	1279	+	T	0.446	0.786
PRED	1280	+	S	0.525	1.357
PRED	1281	-	I	0.306	-0.225
PRED	1282	-	G	0.31	-0.196
PRED	1283	+	E	0.552	1.551
PRED	1284	-	L	0.366	0.211
PRED	1285	-	V	0.201	-0.978
PRED	1286	-	E	0.351	0.1
PRED	1287	+	V	0.464	0.912
PRED	1288	+	C	0.511	1.257
PRED	1289	-	S	0.32	-0.126
PRED	1290	-	T	0.293	-0.318
PRED	1291	+	Q	0.607	1.943
PRED	1292	-	I	0.234	-0.742
PRED	1293	-	Q	0.37	0.239
PRED	1294	+	S	0.485	1.068
PRED	1295	+	G	0.672	2.416
PRED	1296	+	W	0.405	0.492
PRED	1297	+	R	0.535	1.429
PRED	1298	+	P	0.662	2.34
PRED	1299	+	L	0.474	0.99
PRED	1300	-	F	0.29	-0.342
PRED	1301	+	S	0.538	1.445
PRED	1302	+	A	0.505	1.21
PRED	1303	-	L	0.311	-0.19
PRED	1304	+	E	0.444	0.772
PRED	1305	+	T	0.499	1.169
PRED	1306	-	V	0.25	-0.626
PRED	1307	-	H	0.293	-0.316
PRED	1308	-	G	0.265	-0.522
PRED	1309	-	G	0.224	-0.813
PRED	1310	-	N	0.183	-1.109
PRED	1311	-	K	0.14	-1.417
PRED	1312	-	S	0.113	-1.612
PRED	1313	-	E	0.208	-0.932
PRED	1314	-	M	0.201	-0.978
PRED	1315	-	K	0.301	-0.256
PRED	1316	-	E	0.374	0.269
PRED	1317	+	Y	0.498	1.159
PRED	1318	+	L	0.466	0.928
PRED	1319	+	V	0.404	0.482
PRED	1320	+	G	0.448	0.802
PRED	1321	+	D	0.425	0.631
PRED	1322	+	Y	0.429	0.66
PRED	1323	-	S	0.387	0.363
PRED	1324	-	M	0.346	0.064
PRED	1325	-	G	0.286	-0.371
PRED	1326	-	K	0.343	0.046
PRED	1327	-	G	0.36	0.164
PRED	1328	-	Q	0.358	0.148
PRED	1329	-	A	0.343	0.041
PRED	1330	+	P	0.445	0.776
PRED	1331	-	V	0.346	0.063
PRED	1332	-	F	0.351	0.1
PRED	1333	+	D	0.481	1.038
PRED	1334	+	V	0.454	0.844
PRED	1335	-	F	0.255	-0.595
PRED	1336	-	E	0.295	-0.305
PRED	1337	+	A	0.466	0.931
PRED	1338	-	F	0.278	-0.429
PRED	1339	-	L	0.241	-0.69
PRED	1340	-	N	0.256	-0.588
PRED	1341	-	T	0.287	-0.36
PRED	1342	-	D	0.297	-0.285
PRED	1343	-	N	0.361	0.17
PRED	1344	-	I	0.185	-1.093
PRED	1345	-	Q	0.304	-0.241
PRED	1346	-	V	0.322	-0.106
PRED	1347	-	F	0.388	0.366
PRED	1348	-	A	0.33	-0.054
PRED	1349	+	N	0.482	1.047
PRED	1350	+	A	0.503	1.2
PRED	1351	-	A	0.279	-0.418
PRED	1352	-	T	0.373	0.258
PRED	1353	+	S	0.493	1.125
PRED	1354	-	Y	0.367	0.216
PRED	1355	-	I	0.217	-0.862
PRED	1356	+	M	0.454	0.843
PRED	1357	-	C	0.386	0.354
PRED	1358	-	L	0.266	-0.511
PRED	1359	-	M	0.246	-0.653
PRED	1360	+	K	0.519	1.313
PRED	1361	-	F	0.356	0.14
PRED	1362	-	V	0.181	-1.128
PRED	1363	-	K	0.302	-0.249
PRED	1364	+	G	0.471	0.964
PRED	1365	-	L	0.335	-0.015
PRED	1366	-	G	0.358	0.151
PRED	1367	-	E	0.372	0.254
PRED	1368	+	V	0.426	0.642
PRED	1369	+	D	0.429	0.665
PRED	1370	-	C	0.342	0.033
PRED	1371	-	K	0.346	0.063
PRED	1372	+	E	0.434	0.7
PRED	1373	-	I	0.313	-0.174
PRED	1374	-	G	0.294	-0.309
PRED	1375	-	D	0.284	-0.382
PRED	1376	-	C	0.325	-0.086
PRED	1377	-	A	0.277	-0.43
PRED	1378	-	P	0.228	-0.789
PRED	1379	-	A	0.211	-0.908
PRED	1380	-	P	0.219	-0.85
PRED	1381	-	G	0.146	-1.378
PRED	1382	-	A	0.158	-1.293
PRED	1383	-	P	0.21	-0.919
PRED	1384	-	S	0.208	-0.929
PRED	1385	-	T	0.195	-1.022
PRED	1386	-	D	0.258	-0.571
PRED	1387	-	L	0.314	-0.166
PRED	1388	-	C	0.205	-0.952
PRED	1389	-	L	0.259	-0.566
PRED	1390	+	P	0.463	0.909
PRED	1391	+	A	0.478	1.017
PRED	1392	-	L	0.212	-0.902
PRED	1393	-	D	0.31	-0.191
PRED	1394	+	Y	0.468	0.944
PRED	1395	-	L	0.229	-0.781
PRED	1396	-	R	0.292	-0.326
PRED	1397	+	R	0.487	1.084
PRED	1398	-	C	0.342	0.037
PRED	1399	-	S	0.346	0.068
PRED	1400	-	Q	0.345	0.059
PRED	1401	+	L	0.534	1.416
PRED	1402	-	L	0.241	-0.689
PRED	1403	-	A	0.32	-0.12
PRED	1404	+	K	0.4	0.454
PRED	1405	+	I	0.436	0.717
PRED	1406	-	Y	0.324	-0.091
PRED	1407	-	K	0.292	-0.323
PRED	1408	-	M	0.347	0.073
PRED	1409	-	P	0.378	0.293
PRED	1410	-	L	0.37	0.239
PRED	1411	-	K	0.385	0.344
PRED	1412	+	P	0.44	0.738
PRED	1413	-	I	0.384	0.335
PRED	1414	-	F	0.382	0.325
PRED	1415	-	L	0.38	0.307
PRED	1416	-	S	0.302	-0.254
PRED	1417	-	G	0.241	-0.689
PRED	1418	-	R	0.278	-0.429
PRED	1419	-	L	0.181	-1.121
PRED	1420	-	A	0.15	-1.348
PRED	1421	-	G	0.163	-1.257
PRED	1422	-	L	0.238	-0.716
PRED	1423	-	P	0.165	-1.243
PRED	1424	-	R	0.144	-1.393
PRED	1425	-	R	0.2	-0.985
PRED	1426	-	L	0.183	-1.109
PRED	1427	-	Q	0.127	-1.513
PRED	1428	-	E	0.124	-1.533
PRED	1429	-	Q	0.18	-1.131
PRED	1430	-	S	0.147	-1.366
PRED	1431	-	A	0.134	-1.463
PRED	1432	-	S	0.165	-1.241
PRED	1433	-	S	0.171	-1.195
PRED	1434	-	E	0.172	-1.19
PRED	1435	-	D	0.143	-1.398
PRED	1436	-	G	0.221	-0.836
PRED	1437	-	I	0.195	-1.022
PRED	1438	-	E	0.169	-1.21
PRED	1439	-	S	0.193	-1.038
PRED	1440	-	V	0.29	-0.341
PRED	1441	-	L	0.198	-1.001
PRED	1442	-	S	0.162	-1.265
PRED	1443	-	D	0.206	-0.941
PRED	1444	-	F	0.206	-0.943
PRED	1445	-	D	0.154	-1.319
PRED	1446	-	D	0.153	-1.329
PRED	1447	-	D	0.214	-0.886
PRED	1448	-	T	0.243	-0.681
PRED	1449	-	G	0.357	0.144
PRED	1450	-	L	0.329	-0.06
PRED	1451	-	I	0.272	-0.472
PRED	1452	+	E	0.491	1.11
PRED	1453	+	V	0.436	0.712
PRED	1454	+	W	0.42	0.596
PRED	1455	-	I	0.281	-0.403
PRED	1456	+	I	0.461	0.896
PRED	1457	+	L	0.412	0.543
PRED	1458	-	L	0.338	0.007
PRED	1459	+	E	0.416	0.572
PRED	1460	+	Q	0.615	2.002
PRED	1461	-	L	0.383	0.331
PRED	1462	-	T	0.346	0.066
PRED	1463	+	A	0.501	1.184
PRED	1464	+	A	0.43	0.671
PRED	1465	-	V	0.242	-0.686
PRED	1466	-	S	0.364	0.196
PRED	1467	+	N	0.392	0.396
PRED	1468	+	C	0.513	1.272
PRED	1469	+	P	0.459	0.875
PRED	1470	-	R	0.389	0.373
PRED	1471	-	Q	0.357	0.147
PRED	1472	-	H	0.363	0.184
PRED	1473	-	Q	0.28	-0.413
PRED	1474	-	P	0.278	-0.426
PRED	1475	+	P	0.483	1.049
PRED	1476	+	T	0.42	0.6
PRED	1477	-	L	0.19	-1.061
PRED	1478	-	D	0.315	-0.156
PRED	1479	+	L	0.521	1.324
PRED	1480	-	L	0.333	-0.031
PRED	1481	-	F	0.158	-1.288
PRED	1482	-	E	0.345	0.054
PRED	1483	+	L	0.396	0.423
PRED	1484	-	L	0.128	-1.505
PRED	1485	-	R	0.203	-0.968
PRED	1486	-	D	0.343	0.046
PRED	1487	+	V	0.452	0.829
PRED	1488	-	T	0.2	-0.988
PRED	1489	-	K	0.267	-0.503
PRED	1490	-	T	0.382	0.326
PRED	1491	-	P	0.338	0.003
PRED	1492	-	G	0.267	-0.503
PRED	1493	-	P	0.275	-0.444
PRED	1494	+	G	0.424	0.624
PRED	1495	+	F	0.427	0.65
PRED	1496	-	G	0.209	-0.923
PRED	1497	-	I	0.321	-0.114
PRED	1498	+	Y	0.439	0.735
PRED	1499	+	A	0.415	0.56
PRED	1500	-	V	0.29	-0.338
PRED	1501	-	V	0.366	0.21
PRED	1502	+	H	0.532	1.405
PRED	1503	-	L	0.382	0.324
PRED	1504	-	L	0.263	-0.534
PRED	1505	-	L	0.261	-0.545
PRED	1506	+	P	0.406	0.493
PRED	1507	+	V	0.448	0.797
PRED	1508	-	M	0.271	-0.475
PRED	1509	+	S	0.46	0.887
PRED	1510	+	V	0.562	1.62
PRED	1511	-	W	0.351	0.1
PRED	1512	-	L	0.25	-0.629
PRED	1513	-	R	0.257	-0.581
PRED	1514	-	R	0.256	-0.583
PRED	1515	-	S	0.214	-0.885
PRED	1516	-	H	0.106	-1.662
PRED	1517	-	K	0.089	-1.784
PRED	1518	-	D	0.076	-1.878
PRED	1519	-	H	0.091	-1.771
PRED	1520	-	S	0.085	-1.814
PRED	1521	-	Y	0.131	-1.484
PRED	1522	-	W	0.12	-1.561
PRED	1523	-	D	0.161	-1.267
PRED	1524	-	M	0.153	-1.329
PRED	1525	-	A	0.232	-0.756
PRED	1526	-	S	0.21	-0.918
PRED	1527	-	A	0.319	-0.134
PRED	1528	-	N	0.38	0.309
PRED	1529	+	F	0.396	0.421
PRED	1530	-	K	0.344	0.052
PRED	1531	+	H	0.48	1.028
PRED	1532	-	A	0.379	0.302
PRED	1533	-	I	0.373	0.257
PRED	1534	+	G	0.472	0.973
PRED	1535	+	L	0.545	1.499
PRED	1536	+	S	0.49	1.102
PRED	1537	-	C	0.365	0.205
PRED	1538	+	E	0.505	1.21
PRED	1539	+	L	0.42	0.601
PRED	1540	-	V	0.327	-0.075
PRED	1541	-	V	0.224	-0.817
PRED	1542	+	E	0.487	1.081
PRED	1543	+	H	0.469	0.95
PRED	1544	-	I	0.267	-0.506
PRED	1545	+	Q	0.391	0.389
PRED	1546	+	S	0.577	1.732
PRED	1547	+	F	0.424	0.624
PRED	1548	-	L	0.274	-0.452
PRED	1549	+	H	0.472	0.975
PRED	1550	+	S	0.461	0.895
PRED	1551	+	D	0.452	0.829
PRED	1552	-	I	0.337	0.002
PRED	1553	+	R	0.556	1.576
PRED	1554	+	Y	0.529	1.383
PRED	1555	-	E	0.379	0.302
PRED	1556	+	S	0.505	1.211
PRED	1557	+	M	0.529	1.381
PRED	1558	-	I	0.324	-0.093
PRED	1559	-	N	0.366	0.209
PRED	1560	+	T	0.482	1.042
PRED	1561	+	M	0.424	0.625
PRED	1562	-	L	0.192	-1.043
PRED	1563	-	K	0.301	-0.256
PRED	1564	+	D	0.555	1.571
PRED	1565	-	L	0.319	-0.128
PRED	1566	-	F	0.13	-1.494
PRED	1567	-	E	0.347	0.072
PRED	1568	-	L	0.386	0.35
PRED	1569	-	L	0.261	-0.55
PRED	1570	-	V	0.253	-0.606
PRED	1571	+	A	0.509	1.243
PRED	1572	+	C	0.413	0.549
PRED	1573	-	V	0.213	-0.892
PRED	1574	-	A	0.354	0.119
PRED	1575	+	K	0.446	0.788
PRED	1576	+	P	0.447	0.794
PRED	1577	-	T	0.364	0.195
PRED	1578	-	E	0.221	-0.834
PRED	1579	+	T	0.486	1.073
PRED	1580	-	I	0.152	-1.337
PRED	1581	-	S	0.172	-1.187
PRED	1582	-	R	0.363	0.186
PRED	1583	+	V	0.478	1.015
PRED	1584	-	G	0.32	-0.125
PRED	1585	-	C	0.231	-0.761
PRED	1586	+	S	0.513	1.268
PRED	1587	+	C	0.461	0.894
PRED	1588	-	I	0.307	-0.216
PRED	1589	-	R	0.385	0.344
PRED	1590	+	Y	0.584	1.78
PRED	1591	-	V	0.365	0.201
PRED	1592	-	L	0.249	-0.638
PRED	1593	-	V	0.331	-0.042
PRED	1594	+	T	0.429	0.66
PRED	1595	+	A	0.521	1.329
PRED	1596	-	G	0.261	-0.547
PRED	1597	-	P	0.225	-0.808
PRED	1598	-	V	0.386	0.354
PRED	1599	-	F	0.153	-1.324
PRED	1600	-	T	0.227	-0.794
PRED	1601	-	E	0.158	-1.289
PRED	1602	-	E	0.262	-0.544
PRED	1603	+	M	0.395	0.418
PRED	1604	-	W	0.087	-1.799
PRED	1605	-	R	0.141	-1.411
PRED	1606	-	L	0.309	-0.205
PRED	1607	-	A	0.23	-0.77
PRED	1608	-	C	0.104	-1.683
PRED	1609	-	C	0.215	-0.879
PRED	1610	+	A	0.416	0.567
PRED	1611	-	L	0.144	-1.391
PRED	1612	-	Q	0.197	-1.011
PRED	1613	-	D	0.342	0.037
PRED	1614	-	A	0.285	-0.377
PRED	1615	-	F	0.147	-1.373
PRED	1616	-	S	0.209	-0.924
PRED	1617	+	A	0.482	1.042
PRED	1618	-	T	0.344	0.048
PRED	1619	-	L	0.206	-0.942
PRED	1620	-	K	0.26	-0.558
PRED	1621	+	P	0.568	1.667
PRED	1622	-	V	0.358	0.154
PRED	1623	-	K	0.383	0.329
PRED	1624	+	D	0.483	1.054
PRED	1625	-	L	0.383	0.33
PRED	1626	-	L	0.347	0.069
PRED	1627	+	G	0.404	0.48
PRED	1628	+	C	0.452	0.831
PRED	1629	+	F	0.414	0.553
PRED	1630	-	H	0.288	-0.353
PRED	1631	-	S	0.255	-0.594
PRED	1632	-	G	0.198	-1
PRED	1633	-	T	0.153	-1.327
PRED	1634	-	E	0.134	-1.466
PRED	1635	-	S	0.167	-1.226
PRED	1636	-	F	0.168	-1.221
PRED	1637	-	S	0.205	-0.952
PRED	1638	-	G	0.14	-1.419
PRED	1639	-	E	0.222	-0.833
PRED	1640	-	G	0.182	-1.115
PRED	1641	-	C	0.194	-1.03
PRED	1642	-	Q	0.187	-1.083
PRED	1643	-	V	0.223	-0.825
PRED	1644	-	R	0.201	-0.978
PRED	1645	-	V	0.269	-0.494
PRED	1646	-	A	0.223	-0.824
PRED	1647	-	A	0.243	-0.675
PRED	1648	-	P	0.16	-1.276
PRED	1649	-	S	0.185	-1.099
PRED	1650	-	S	0.153	-1.328
PRED	1651	-	S	0.119	-1.572
PRED	1652	-	P	0.084	-1.825
PRED	1653	-	S	0.075	-1.89
PRED	1654	-	A	0.105	-1.669
PRED	1655	-	E	0.09	-1.779
PRED	1656	-	A	0.073	-1.904
PRED	1657	-	E	0.094	-1.752
PRED	1658	-	Y	0.133	-1.471
PRED	1659	-	W	0.143	-1.398
PRED	1660	-	R	0.246	-0.657
PRED	1661	-	I	0.179	-1.141
PRED	1662	-	R	0.274	-0.458
PRED	1663	+	A	0.394	0.411
PRED	1664	+	M	0.433	0.694
PRED	1665	-	A	0.353	0.118
PRED	1666	-	Q	0.286	-0.364
PRED	1667	+	Q	0.481	1.036
PRED	1668	-	V	0.279	-0.416
PRED	1669	-	F	0.305	-0.227
PRED	1670	-	M	0.25	-0.626
PRED	1671	-	L	0.319	-0.129
PRED	1672	-	D	0.193	-1.038
PRED	1673	-	T	0.149	-1.357
PRED	1674	-	Q	0.143	-1.401
PRED	1675	-	C	0.146	-1.375
PRED	1676	-	S	0.108	-1.65
PRED	1677	-	P	0.089	-1.786
PRED	1678	-	K	0.099	-1.715
PRED	1679	-	T	0.143	-1.399
PRED	1680	-	P	0.086	-1.806
PRED	1681	-	N	0.088	-1.793
PRED	1682	-	N	0.092	-1.767
PRED	1683	-	F	0.109	-1.645
PRED	1684	-	D	0.081	-1.844
PRED	1685	-	H	0.12	-1.563
PRED	1686	-	A	0.117	-1.587
PRED	1687	-	Q	0.17	-1.202
PRED	1688	-	S	0.205	-0.954
PRED	1689	-	C	0.278	-0.424
PRED	1690	-	Q	0.277	-0.434
PRED	1691	-	L	0.388	0.368
PRED	1692	+	I	0.424	0.627
PRED	1693	-	I	0.34	0.018
PRED	1694	-	E	0.385	0.345
PRED	1695	+	L	0.439	0.736
PRED	1696	-	P	0.305	-0.23
PRED	1697	-	P	0.225	-0.81
PRED	1698	-	D	0.149	-1.352
PRED	1699	-	E	0.219	-0.848
PRED	1700	-	K	0.13	-1.49
PRED	1701	-	P	0.124	-1.537
PRED	1702	-	N	0.08	-1.855
PRED	1703	-	G	0.099	-1.717
PRED	1704	-	H	0.123	-1.541
PRED	1705	-	T	0.145	-1.382
PRED	1706	-	K	0.112	-1.625
PRED	1707	-	K	0.19	-1.063
PRED	1708	-	S	0.251	-0.624
PRED	1709	-	V	0.288	-0.355
PRED	1710	-	S	0.384	0.341
PRED	1711	-	F	0.374	0.264
PRED	1712	+	R	0.421	0.605
PRED	1713	+	E	0.513	1.265
PRED	1714	+	I	0.407	0.502
PRED	1715	-	V	0.312	-0.182
PRED	1716	-	V	0.27	-0.484
PRED	1717	+	S	0.569	1.671
PRED	1718	+	L	0.567	1.656
PRED	1719	+	L	0.477	1.012
PRED	1720	+	S	0.559	1.599
PRED	1721	+	H	0.666	2.374
PRED	1722	+	Q	0.65	2.258
PRED	1723	+	V	0.641	2.188
PRED	1724	+	L	0.457	0.867
PRED	1725	-	L	0.298	-0.282
PRED	1726	+	Q	0.452	0.83
PRED	1727	+	N	0.534	1.416
PRED	1728	-	L	0.24	-0.7
PRED	1729	-	Y	0.317	-0.148
PRED	1730	+	D	0.417	0.578
PRED	1731	-	I	0.334	-0.025
PRED	1732	-	L	0.2	-0.985
PRED	1733	-	L	0.302	-0.251
PRED	1734	-	E	0.317	-0.147
PRED	1735	+	E	0.395	0.418
PRED	1736	-	F	0.377	0.286
PRED	1737	-	V	0.194	-1.03
PRED	1738	-	K	0.15	-1.345
PRED	1739	-	G	0.185	-1.094
PRED	1740	-	P	0.194	-1.029
PRED	1741	-	S	0.163	-1.252
PRED	1742	-	P	0.125	-1.529
PRED	1743	-	G	0.144	-1.388
PRED	1744	-	E	0.171	-1.194
PRED	1745	-	E	0.143	-1.401
PRED	1746	-	K	0.208	-0.927
PRED	1747	-	T	0.195	-1.021
PRED	1748	-	I	0.234	-0.739
PRED	1749	-	Q	0.217	-0.865
PRED	1750	-	V	0.222	-0.832
PRED	1751	-	P	0.183	-1.11
PRED	1752	-	E	0.133	-1.472
PRED	1753	-	A	0.134	-1.465
PRED	1754	-	K	0.195	-1.026
PRED	1755	-	L	0.173	-1.185
PRED	1756	-	A	0.179	-1.139
PRED	1757	-	G	0.272	-0.472
PRED	1758	+	F	0.472	0.97
PRED	1759	-	L	0.289	-0.343
PRED	1760	+	R	0.425	0.637
PRED	1761	+	Y	0.561	1.611
PRED	1762	+	I	0.43	0.673
PRED	1763	+	S	0.475	0.991
PRED	1764	+	M	0.474	0.986
PRED	1765	+	Q	0.468	0.942
PRED	1766	+	N	0.634	2.142
PRED	1767	-	L	0.309	-0.2
PRED	1768	-	A	0.3	-0.263
PRED	1769	+	V	0.471	0.968
PRED	1770	-	I	0.326	-0.077
PRED	1771	-	F	0.171	-1.195
PRED	1772	+	D	0.419	0.588
PRED	1773	-	L	0.378	0.294
PRED	1774	-	L	0.19	-1.063
PRED	1775	-	L	0.256	-0.587
PRED	1776	+	D	0.55	1.537
PRED	1777	+	S	0.472	0.97
PRED	1778	-	Y	0.297	-0.289
PRED	1779	-	R	0.349	0.087
PRED	1780	+	T	0.457	0.863
PRED	1781	-	A	0.211	-0.909
PRED	1782	-	R	0.318	-0.138
PRED	1783	+	E	0.462	0.903
PRED	1784	-	F	0.338	0.009
PRED	1785	-	D	0.292	-0.323
PRED	1786	-	T	0.319	-0.134
PRED	1787	+	S	0.457	0.864
PRED	1788	+	P	0.433	0.691
PRED	1789	+	G	0.491	1.11
PRED	1790	-	L	0.323	-0.104
PRED	1791	+	K	0.485	1.066
PRED	1792	+	C	0.496	1.145
PRED	1793	+	L	0.71	2.686
PRED	1794	+	L	0.443	0.764
PRED	1795	+	K	0.516	1.287
PRED	1796	+	K	0.517	1.295
PRED	1797	+	V	0.438	0.73
PRED	1798	-	S	0.325	-0.085
PRED	1799	-	G	0.349	0.085
PRED	1800	-	I	0.276	-0.439
PRED	1801	-	G	0.233	-0.749
PRED	1802	-	G	0.363	0.19
PRED	1803	-	A	0.383	0.33
PRED	1804	-	A	0.194	-1.032
PRED	1805	+	N	0.473	0.98
PRED	1806	-	L	0.376	0.283
PRED	1807	+	Y	0.473	0.98
PRED	1808	+	R	0.569	1.673
PRED	1809	+	Q	0.628	2.1
PRED	1810	+	S	0.576	1.721
PRED	1811	+	A	0.487	1.08
PRED	1812	+	M	0.645	2.223
PRED	1813	+	S	0.541	1.468
PRED	1814	+	F	0.507	1.227
PRED	1815	+	N	0.439	0.735
PRED	1816	-	I	0.357	0.145
PRED	1817	+	Y	0.469	0.954
PRED	1818	-	F	0.226	-0.801
PRED	1819	+	H	0.492	1.114
PRED	1820	-	A	0.366	0.209
PRED	1821	-	L	0.357	0.144
PRED	1822	-	V	0.231	-0.767
PRED	1823	+	C	0.516	1.29
PRED	1824	+	A	0.397	0.435
PRED	1825	-	V	0.349	0.085
PRED	1826	-	L	0.327	-0.075
PRED	1827	-	T	0.32	-0.12
PRED	1828	-	N	0.276	-0.443
PRED	1829	-	Q	0.177	-1.151
PRED	1830	-	E	0.188	-1.076
PRED	1831	-	T	0.122	-1.552
PRED	1832	-	I	0.147	-1.373
PRED	1833	-	T	0.172	-1.186
PRED	1834	-	A	0.202	-0.975
PRED	1835	-	E	0.163	-1.253
PRED	1836	-	Q	0.364	0.191
PRED	1837	-	V	0.144	-1.388
PRED	1838	-	K	0.309	-0.204
PRED	1839	-	K	0.262	-0.538
PRED	1840	+	V	0.419	0.588
PRED	1841	-	L	0.303	-0.247
PRED	1842	-	F	0.231	-0.764
PRED	1843	-	E	0.275	-0.448
PRED	1844	+	D	0.471	0.964
PRED	1845	-	D	0.309	-0.202
PRED	1846	-	E	0.208	-0.932
PRED	1847	-	R	0.285	-0.376
PRED	1848	-	S	0.323	-0.104
PRED	1849	-	T	0.265	-0.521
PRED	1850	-	D	0.228	-0.785
PRED	1851	-	S	0.377	0.291
PRED	1852	-	S	0.376	0.278
PRED	1853	-	Q	0.316	-0.151
PRED	1854	-	Q	0.372	0.249
PRED	1855	-	C	0.368	0.222
PRED	1856	-	S	0.322	-0.111
PRED	1857	-	S	0.256	-0.586
PRED	1858	-	E	0.361	0.171
PRED	1859	-	D	0.316	-0.153
PRED	1860	-	E	0.26	-0.557
PRED	1861	-	D	0.272	-0.471
PRED	1862	-	I	0.273	-0.462
PRED	1863	-	F	0.281	-0.4
PRED	1864	-	E	0.264	-0.527
PRED	1865	+	E	0.419	0.593
PRED	1866	+	T	0.509	1.243
PRED	1867	+	A	0.463	0.905
PRED	1868	+	Q	0.542	1.476
PRED	1869	+	V	0.557	1.584
PRED	1870	+	S	0.62	2.036
PRED	1871	+	P	0.411	0.534
PRED	1872	+	P	0.485	1.065
PRED	1873	+	R	0.465	0.921
PRED	1874	+	G	0.398	0.439
PRED	1875	-	K	0.348	0.077
PRED	1876	-	E	0.344	0.052
PRED	1877	-	K	0.307	-0.216
PRED	1878	-	R	0.343	0.042
PRED	1879	-	Q	0.299	-0.272
PRED	1880	-	W	0.349	0.089
PRED	1881	-	R	0.358	0.153
PRED	1882	-	A	0.366	0.207
PRED	1883	+	R	0.471	0.966
PRED	1884	-	M	0.311	-0.187
PRED	1885	-	P	0.346	0.062
PRED	1886	-	L	0.299	-0.276
PRED	1887	+	L	0.417	0.579
PRED	1888	+	S	0.444	0.77
PRED	1889	+	V	0.45	0.813
PRED	1890	+	Q	0.51	1.243
PRED	1891	+	P	0.563	1.63
PRED	1892	+	V	0.577	1.732
PRED	1893	+	S	0.599	1.891
PRED	1894	+	N	0.624	2.067
PRED	1895	+	A	0.632	2.127
PRED	1896	+	D	0.655	2.293
PRED	1897	+	W	0.625	2.075
PRED	1898	+	V	0.602	1.91
PRED	1899	+	W	0.588	1.811
PRED	1900	+	L	0.539	1.458
PRED	1901	+	V	0.406	0.498
PRED	1902	+	K	0.481	1.034
PRED	1903	+	R	0.717	2.741
PRED	1904	-	L	0.373	0.258
PRED	1905	+	H	0.394	0.41
PRED	1906	+	K	0.43	0.671
PRED	1907	+	L	0.522	1.33
PRED	1908	-	C	0.284	-0.385
PRED	1909	-	M	0.288	-0.35
PRED	1910	+	E	0.47	0.96
PRED	1911	-	L	0.337	-0.003
PRED	1912	-	C	0.213	-0.897
PRED	1913	-	N	0.314	-0.165
PRED	1914	+	N	0.649	2.249
PRED	1915	+	Y	0.499	1.167
PRED	1916	-	I	0.301	-0.257
PRED	1917	+	Q	0.588	1.809
PRED	1918	+	M	0.474	0.985
PRED	1919	+	H	0.582	1.765
PRED	1920	+	L	0.489	1.099
PRED	1921	+	D	0.576	1.724
PRED	1922	+	L	0.445	0.781
PRED	1923	-	E	0.357	0.146
PRED	1924	-	N	0.356	0.134
PRED	1925	-	C	0.298	-0.278
PRED	1926	-	M	0.321	-0.118
PRED	1927	-	E	0.231	-0.766
PRED	1928	-	E	0.358	0.152
PRED	1929	-	P	0.316	-0.149
PRED	1930	+	P	0.458	0.871
PRED	1931	+	I	0.442	0.753
PRED	1932	+	F	0.453	0.837
PRED	1933	+	K	0.41	0.524
PRED	1934	+	G	0.456	0.86
PRED	1935	+	D	0.553	1.556
PRED	1936	+	P	0.476	1.001
PRED	1937	-	F	0.331	-0.044
PRED	1938	-	F	0.357	0.147
PRED	1939	+	I	0.55	1.534
PRED	1940	+	L	0.446	0.783
PRED	1941	+	P	0.507	1.223
PRED	1942	+	S	0.501	1.183
PRED	1943	+	F	0.47	0.96
PRED	1944	-	Q	0.347	0.071
PRED	1945	-	S	0.304	-0.241
PRED	1946	-	E	0.267	-0.508
PRED	1947	-	S	0.267	-0.506
PRED	1948	-	S	0.21	-0.915
PRED	1949	-	T	0.252	-0.617
PRED	1950	-	P	0.201	-0.982
PRED	1951	-	S	0.317	-0.145
PRED	1952	-	T	0.327	-0.075
PRED	1953	-	G	0.267	-0.506
PRED	1954	-	G	0.275	-0.447
PRED	1955	-	F	0.252	-0.616
PRED	1956	-	S	0.276	-0.444
PRED	1957	-	G	0.196	-1.019
PRED	1958	-	K	0.249	-0.631
PRED	1959	-	E	0.236	-0.727
PRED	1960	-	T	0.246	-0.654
PRED	1961	-	P	0.226	-0.803
PRED	1962	-	S	0.188	-1.076
PRED	1963	-	E	0.194	-1.032
PRED	1964	-	D	0.21	-0.919
PRED	1965	-	D	0.202	-0.972
PRED	1966	-	R	0.204	-0.957
PRED	1967	-	S	0.166	-1.236
PRED	1968	-	Q	0.198	-1.002
PRED	1969	-	S	0.229	-0.78
PRED	1970	-	R	0.218	-0.86
PRED	1971	-	E	0.217	-0.866
PRED	1972	-	H	0.277	-0.434
PRED	1973	-	M	0.216	-0.874
PRED	1974	-	G	0.191	-1.05
PRED	1975	-	E	0.199	-0.996
PRED	1976	-	S	0.187	-1.084
PRED	1977	-	L	0.193	-1.04
PRED	1978	-	S	0.176	-1.164
PRED	1979	-	L	0.17	-1.206
PRED	1980	-	K	0.244	-0.67
PRED	1981	-	A	0.199	-0.995
PRED	1982	-	G	0.272	-0.468
PRED	1983	-	G	0.324	-0.092
PRED	1984	-	G	0.292	-0.325
PRED	1985	-	D	0.361	0.175
PRED	1986	+	L	0.399	0.449
PRED	1987	+	L	0.449	0.807
PRED	1988	+	L	0.458	0.874
[truncated: 190 more rows]
